# Supplementary material for: Liver dysfunction as a rare presentation of ICD lead-induced tricuspid regurgitation: a case report
Source: Eur Heart J Case Rep. 2024 Nov 13;8(11):ytae600. doi: 10.1093/ehjcr/ytae600 (PMC11600958; doi:10.1093/ehjcr/ytae600)
Supplement: ytae600_Supplementary_Data [file ytae600_supplementary_data.zip]

Archive with 2 entries (2 files):
- Video 1.mp4
- Video 2 resubmission.mp4
